# Supplementary material for: Community pharmacist-administered seasonal influenza vaccination: a national customer survey
Source: J Pharm Policy Pract. 2020 Sep 25;13:57. doi: 10.1186/s40545-020-00259-7 (PMC7517795; doi:10.1186/s40545-020-00259-7)
Supplement: Supplementary file 1 — Additional file 1: Figure S1. The German version of the questionnaire. [file 40545_2020_259_MOESM1_ESM.zip]

Archive with 2 entries (2 files):
- Additional Figure1_1_Influenza Survey_BMC.pdf
- Additional Figure1_2_Influenza Survey_BMC.pdf
